# Supplementary material for: Stable isotopic investigation of the feeding ecology of wild Bornean orangutans
Source: Am J Biol Anthropol. 2022 Aug 10;179(2):276–90. doi: 10.1002/ajpa.24598 (PMC9804541; doi:10.1002/ajpa.24598)
Supplement: Supplementary file 2 — Supplementary Table S2 Carbon and nitrogen stable isotope ratios of the analyzed fecal samples. Excluded samples as an outlier are marked with an asterisk. [file AJPA-179-276-s001.xlsx]

## Sheet: s2_ou
ID	Date	Individual	%C	%N	δ13C	δ15N	C/N	Note
DD2015-01	2015-09-17	Yanti	44.4535	5.30919	-29.6076	2.32717	9.76842
DD2015-02	2015-09-18	Yanti	50.4949	5.83412	-31.1817	2.39369	10.0976
DD2015-03	2015-09-20	Amy	49.7296	5.49862	-30.4607	2.11742	10.5514
DD2015-04	2015-09-21	Lom	45.5276	5.40457	-28.8435	1.31098	9.82787
DD2015-05	2015-10-05	Yanti	40.1229	4.7483	-30.194	2.42053	9.85827
DD2015-06	2015-10-06	Sely	49.5044	1.5341	-30.1117	2.2597	37.6477
DD2015-07	2015-10-11	Gotenz	44.4492	4.93265	-30.1024	2.41308	10.5131
DD2015-08	2015-12-07	Aco	52.7602	3.48058	-29.9582	2.25944	17.6849
DD2015-09	2015-12-08	Aco	53.002	4.69815	-31.2892	2.35904	13.1617
DD2015-10	2015-12-04	Jack	43.9854	4.8562	-31.5631	2.1807	10.5672
DD2016-01	2016-01-07	Danum	41.1892	2.55726	-30.5258	1.73021	18.7912
DD2016-02	2016-01-09	Abu	47.1526	2.48198	-30.2791	0.881604	22.1643
DD2016-03	2016-01-10	Abu	43.8367	3.19895	-30.9811	1.49878	15.9874
DD2016-04	2016-02-11	Jack	45.4033	4.25899	-30.8943	1.26433	12.4373
DD2016-05	2016-02-12	Jack	42.8255	4.20836	-31.4109	2.23514	11.8723
DD2016-06	2016-02-15	Khai	33.4812	3.44391	-30.5143	2.04653	11.3422	*
DD2016-07	2016-02-16	Khai	46.4418	3.11416	-31.1905	1.33303	17.3986
DD2016-08	2016-02-17	Abu	24.9699	1.86708	-30.302	2.58559	15.6028	*
DD2016-09	2016-03-12	Sheena	49.9709	3.3776	-30.589	1.43494	17.2606
DD2016-10	2016-03-12	Danum	−	2.89752	−	1.53733	−
DD2016-11	2016-03-13	Abu	52.6676	3.63158	-32.1403	1.98392	16.9198
DD2016-12	2016-03-14	Abu	45.5787	3.70651	-30.3521	2.13827	14.3464
DD2016-13	2016-03-14	Lina	44.2764	3.43262	-30.4555	1.0479	15.0485
DD2016-14	2016-04-09	Sumi	44.1381	2.16348	-28.163	0.762013	23.8017
DD2016-15	2016-04-10	Kimi	45.8348	2.06051	-28.6888	0.50189	25.9517
DD2016-16	2016-04-10	Sumi	46.0985	3.17449	-29.0244	0.212715	16.9418
DD2016-17	2016-04-12	Gotenz	43.9721	0.365503	-28.8568	0.00230925	140.357
DD2016-18	2016-04-13	Gotenz	44.4821	0.285726	-29.0429	1.11277	181.628
DD2016-19	2016-04-16	Abu	48.8088	3.3938	-29.6906	0.81128	16.7787
DD2016-20	2016-05-06	Lina	54.7437	2.81316	-29.764	0.804663	22.7032
DD2016-21	2016-05-06	Kate	50.6622	2.96477	-29.6952	2.46177	19.9361
DD2016-22	2016-05-07	Lina	52.7784	3.50369	-30.2065	2.10652	17.5743
DD2016-23	2016-05-07	Kate	45.1163	3.93169	-29.7278	1.69648	13.3875
DD2016-24	2016-05-14	Ali	46.1721	2.86966	-30.155	4.27513	18.7714
DD2016-25	2016-05-14	Yamato	47.4898	2.85887	-30.3006	3.62538	19.3799
DD2016-26	2016-05-17	Sheena	49.1453	4.03503	-29.3131	2.15045	14.2096
DD2016-27	2016-06-05	Ali	42.3024	4.1706	-29.2733	2.68825	11.8335
DD2016-28	2016-06-13	Danum	44.2029	3.86667	-29.213	2.16029	13.3371
DD2016-29	2016-06-14	Sheena	43.3205	4.05916	-29.1798	2.12652	12.451
DD2016-30	2016-06-17	Johnny	49.07	5.04651	-29.1407	1.35272	11.3441
DD2016-31	2016-06-18	Johnny	47.2973	4.34709	-30.1483	0.388254	12.6936
DD2016-32	2016-06-19	Lina	49.6368	3.08743	-29.5541	3.18187	18.7566
DD2016-33	2016-07-04	Khai	48.1942	5.35268	-31.0368	2.40968	10.5044
DD2016-34	2016-07-05	Khai	45.4728	4.59496	-29.6688	0.980568	11.5456
DD2016-35	2016-07-08	Lina	49.6072	1.05282	-30.062	0.403057	54.9716
DD2016-36	2016-07-09	Lina	48.3449	3.20037	-30.3084	0.226218	17.6237
DD2016-37	2016-07-12	Lom	38.7921	3.26026	-28.9295	2.71914	13.8816
DD2016-38	2016-07-13	Lom	42.9997	4.08592	-29.5585	1.95748	12.2778
DD2016-39	2016-07-14	Yamato	48.613	3.69762	-31.2793	2.41987	15.3383
DD2016-40	2016-07-17	Lina	43.5431	3.31919	-30.4704	1.87025	15.305
DD2016-41	2016-08-05	Son	44.8018	4.84546	-30.3623	1.74198	10.7872
DD2016-42	2016-08-08	Son	43.583	2.89715	-30.1693	1.40166	17.5507
DD2016-43	2016-08-09	Yanti	46.1316	3.08792	-30.9199	2.80168	17.4293
DD2016-44	2016-08-11	Son	45.3035	4.17253	-28.9974	1.32139	12.6671
DD2016-45	2016-06-06	Lina	48.0281	4.59985	-29.8007	4.20389	12.1815
DD2016-46	2016-06-06	Kate	47.856	3.93736	-29.7018	1.4588	14.18
DD2016-47	2016-08-12	Khai	48.8034	2.52576	-31.2728	0.151637	22.5426
DD2016-48	2016-08-13	Khai	43.5329	2.67816	-31.0907	0.739484	18.9639
DD2016-49	2016-08-16	Lina	44.537	2.69524	-29.9559	1.8459	19.2784
DD2016-50	2016-08-17	Gotenz	45.3308	2.02267	-31.0321	3.25894	26.1466
DD2016-51	2016-09-05	Gotenz	43.9119	3.60246	-29.4708	3.32024	14.221
DD2016-52	2016-09-09	Khai	47.4128	4.13833	-29.188	2.56487	13.3665
DD2016-53	2016-09-12	Gaman	52.3438	3.63067	-29.9209	1.91409	16.8199
DD2016-54	2016-09-18	Sheena	46.1416	5.06075	-29.1364	2.54561	10.6371
DD2016-55	2016-09-19	Gaman	41.3267	3.24898	-30.3111	2.53026	14.8399
DD2016-56	2016-10-05	Lina	45.3971	0.946919	-30.5057	4.01994	55.9322
DD2016-57	2016-10-09	Ruby	48.142	2.71182	-29.5072	3.1141	20.7115
DD2016-58	2016-10-12	Sheena	51.0342	3.81561	-29.0055	2.46778	15.6043
DD2016-59	2016-10-13	Sheena	50.9296	3.44657	-29.1744	2.09396	17.2397
DD2016-60	2016-10-13	Danum	48.884	2.37264	-30.8098	2.49964	24.0371
DD2016-61	2016-10-18	Linda	51.715	1.37303	-28.9453	2.78809	43.9423
DD2016-62	2016-10-18	Lya	45.9546	2.34632	-30.2203	2.01833	22.8501
DD2016-63	2016-11-08	Linda	49.3616	3.27305	-30.6579	2.86305	17.5947
DD2016-64	2016-11-10	Yanti	46.2232	2.93301	-30.3052	2.08027	18.3863
DD2016-65	2016-11-11	Yanti	46.8417	3.5365	-30.8173	2.26281	15.4528
DD2016-66	2016-11-14	Linda	45.6235	4.09594	-29.8668	2.19904	12.9952
DD2016-67	2016-11-16	Lina	51.431	2.29813	-30.7704	2.41308	26.1094
DD2016-68	2016-11-16	Yanti	48.2013	2.85672	-29.6769	1.86474	19.6851
DD2016-69	2016-11-16	Sely	50.2515	2.42601	-30.4417	2.48705	24.1659
DD2016-70	2016-11-19	Lom	45.096	3.49912	-30.1176	2.87674	15.0358
DD2016-71	2016-12-03	Lina	47.9488	2.69683	-31.2619	2.20774	20.743
DD2016-72	2016-12-04	Yamato	50.3992	2.73757	-30.8517	2.18858	21.4785
DD2016-73	2016-12-05	Lina	52.1023	3.22393	-30.6074	1.61452	18.8546
DD2016-74	2016-12-07	Beth	54.0212	3.34257	-30.085	0.266921	18.8552
DD2016-75	2016-12-13	Khai	50.6494	3.35201	-30.5797	1.2841	17.6285
DD2017-01	2017-01-10	Yamato	47.8402	2.83263	-29.7311	1.41106	19.7038
DD2017-02	2017-01-11	Yamato	46.2621	3.21291	-29.9759	2.00306	16.7986
DD2017-03	2017-01-13	Sheena	44.9229	2.57802	-30.9429	2.06203	20.3296
DD2017-04	2017-01-14	Sheena	49.1673	2.48923	-30.6197	1.97741	23.044
DD2017-05	2017-01-14	Danum	46.5469	3.83709	-31.2344	1.86503	14.1526
DD2017-06	2017-01-18	Ali	53.3756	2.07956	-30.1182	2.87123	29.9445
DD2017-07	2017-02-04	Yamato	42.6778	3.63725	-31.6865	1.45929	13.6891
DD2017-08	2017-02-05	Yamato	47.029	2.51603	-30.223	1.95008	21.807
DD2017-09	2017-02-06	Gotenz	45.2441	3.63043	-31.6773	2.42589	14.5396
