# Supplementary material for: Stable isotopic investigation of the feeding ecology of wild Bornean orangutans
Source: Am J Biol Anthropol. 2022 Aug 10;179(2):276–90. doi: 10.1002/ajpa.24598 (PMC9804541; doi:10.1002/ajpa.24598)
Supplement: Supplementary file 3 — Supplementary Table S3 Carbon and nitrogen stable isotope ratios of the analyzed food samples. Orangutan individual that consumed the plant sample was also shown. Excluded samples as an outlier are marked with an asterisk. [file AJPA-179-276-s003.xlsx]

## Sheet: s3_food
ID	Date	Individual	Family	Scientific name	Phase	Part	%C	%N	δ13C	δ15N	C/N	Note
DF001	2016-08-05	Son	Moraceae	Artocarpus altilis	2	Fruit	43.3974	0.737898	-27.561	0.57989	68.6143
DF002	2016-08-09	Yanti	Moraceae	Ficus punctata	2	Leaves	50.9821	3.27552	-32.7939	2.00221	18.1587
DF003	2016-08-11	Son	Annonaceae	Popowia odoardi	2	Fruit	46.4791	2.36822	-33.2244	2.77058	22.8972
DF004	2016-08-13	Khai	Combretaceae	Terminalia citrina	2	Fruit	42.226	1.10166	-29.6046	0.431204	44.7176
DF005	2016-08-13	Khai	Moraceae	Ficus virens	2	Fruit	41.3074	2.09413	-28.4937	2.98352	23.0129
DF006	2016-08-11	Son	Urticaceae	Dendrocnide elliptica	2	Bark	37.6305	4.0996	-35.8952	-0.237034	10.7089	*
DF007	2016-08-11	Son	Ebenaceae	Diospyros frutescens	2	Leaves	39.6919	1.75899	-31.2715	0.350981	26.326
DF008	2016-08-16	Lina	Combretaceae	Terminalia citrina	2	Fruit	46.3562	0.697741	-31.9993	-3.23007	77.5106
DF009	2016-08-06	Son	Zingiberaceae	Etlingera megalocheilos	2	Other	41.1618	2.97646	-28.701	0.854663	16.134
DF010	2016-08-05	Son	Combretaceae	Terminalia citrina	2	Fruit	42.4746	0.656707	-27.6285	-3.86138	75.4579
DF011	2016-08-08	Son	Moraceae	Artocarpus altilis	2	Fruit	41.5525	0.667158	-27.105	1.16874	72.6634
DF012	2016-08-06	Son	Zingiberaceae	Etlingera megalocheilos	2	Other	39.0345	2.29986	-29.0415	0.147624	19.8013
DF013	2016-08-09	Yanti	Combretaceae	Terminalia citrina	2	Fruit	42.4156	0.905146	-30.7848	1.28127	54.6705
DF014	2016-08-06	Son	Moraceae	Artocarpus altilis	2	Fruit	41.6814	2.30734	-29.2218	2.64504	21.0754
DF015	2016-08-13	Khai	Combretaceae	Terminalia citrina	2	Fruit	40.2637	0.503889	-29.0572	2.06318	93.2235
DF016	2016-08-18	Gotenz	Ebenaceae	Diospyros frutescens	2	Bark	41.4332	0.631555	-29.8748	1.9919	76.5391
DF017	2016-08-18	Gotenz	Combretaceae	Terminalia citrina	2	Fruit	41.8942	0.75393	-28.2416	2.06088	64.8291
DF018	2016-08-05	Son	Malvaceae	Durio oxleyanus	2	Leaves	42.16	1.67964	-30.9626	-1.20243	29.284
DF019	2016-08-08	Son	Combretaceae	Terminalia citrina	2	Fruit	39.9914	1.00163	-27.3187	-2.85892	46.5806
DF020	2016-08-12	Khai	Combretaceae	Terminalia citrina	2	Fruit	40.7556	1.32076	-30.6617	-0.0175235	36.0005
DF021	2016-08-12	Khai	−	−	2	Leaves	50.3274	2.08999	-29.3505	1.77584	28.0936
DF022	2016-08-06	Son	Combretaceae	Terminalia citrina	2	Fruit	41.197	2.06908	-28.0096	1.90544	23.2293
DF023	2016-08-09	Yanti	Apocynaceae	Willughbeia coriacea	2	Fruit	46.2287	0.829295	-30.5485	-1.87945	65.0352
DF024	2016-08-18	Gotenz	Combretaceae	Terminalia citrina	2	Fruit	42.7797	0.608929	-31.1003	-4.13066	81.963
DF025	2016-08-12	Khai	Combretaceae	Terminalia citrina	2	Fruit	37.1531	1.92953	-28.2821	1.29298	22.4642
DF026	2016-08-11	Son	Combretaceae	Terminalia citrina	2	Fruit	36.1757	0.870231	-28.8853	0.973544	48.4986
DF027	2016-08-11	Son	Leguminosae	Spatholobus hirsutus	2	Bark	38.5592	1.07104	-31.8166	-1.97412	42.0018
DF028	2016-08-12	Khai	Combretaceae	Terminalia citrina	2	Fruit	42.8275	0.51451	-28.8097	3.06194	97.1127
DF029	2016-10-06	Gotenz	Moraceae	Ficus hemsleyana	2	Bark	32.465	0.743731	-28.863	-1.60467	50.9268
DF030	2016-10-13	Sheena	Gnetaceae	Gnetum sp.	2	Fruit	49.0657	1.25413	-30.4843	-0.792226	45.6437
DF031	2016-10-16	Khai	Ebenaceae	Diospyros frutescens	2	Leaves	44.7148	4.01485	-30.9453	1.24821	12.9936
DF032	2016-10-16	Khai	Ebenaceae	Diospyros frutescens	2	Leaves	46.3359	3.80156	-31.1776	3.16481	14.2201
DF033	2016-10-16	Khai	Moraceae	Ficus caulocarpa	2	Leaves	47.0947	2.24533	-31.5655	-0.0396773	24.4703
DF034	2016-10-16	Khai	Leguminosae	Spatholobus macropterus	2	Bark	44.8987	1.10404	-30.3469	-3.92151	47.4454
DF035	2016-10-13	Sheena	Leguminosae	Spatholobus macropterus	2	Bark	46.1684	1.35381	-30.2424	-1.48817	39.7865
DF036	2016-10-13	Sheena	Arecaceae	Calamus sp.	2	Bark	41.3326	4.53063	-33.9663	2.3979	10.6434
DF037	2016-10-18	Linda	Moraceae	Ficus heteropleura	2	Fruit	47.9824	1.83085	-29.9996	-2.41898	30.5756
DF038	2016-10-13	Sheena	Poaceae	Dinochloa scandens	2	Bark	42.3712	1.7345	-32.1351	1.1317	28.4999
DF039	2016-10-06	Gotenz	Annonaceae	Popowia pisocarpa	2	Leaves	50.0155	5.26181	-30.425	1.69917	11.0896
DF040	2016-10-09	Ruby	Leguminosae	Spatholobus hirsutus	2	Leaves	49.3313	2.38026	-30.9421	-0.267257	24.1794
DF041	2016-10-09	Ruby	Leguminosae	Spatholobus hirsutus	2	Bark	43.5541	1.00476	-30.8832	-2.33195	50.5723
DF042	2016-10-05	Lina	Leguminosae	Spatholobus macropterus	2	Leaves	50.1258	3.65522	-29.2241	2.25685	15.9991
DF043	2016-10-09	Ruby	Annonaceae	Orophea myriantha	2	Fruit	46.4837	1.96685	-29.2564	4.84989	27.5725
DF044	2016-10-06	Gotenz	Moraceae	Ficus virens	2	Fruit	46.5991	1.30348	-28.74	0.884058	41.7079
DF045	2016-10-09	Ruby	Leguminosae	Spatholobus macropterus	2	Bark	45.0347	1.20407	-30.3317	-3.88828	43.6358
DF046	2016-10-16	Khai	Burseraceae	Canarium denticulatum	2	Bark	42.5381	0.930954	-30.9568	0.93764	53.3085
DF047	2016-10-12	Sheena	Moraceae	Ficus sagittata	2	Fruit	46.2034	1.11346	-31.3266	-2.58304	48.4112
DF048	2016-10-13	Sheena	Moraceae	Ficus trichocarpa	2	Fruit	48.5682	1.0839	-28.9469	-1.85825	52.2768
DF049	2016-10-12	Sheena	Leguminosae	Bauhinia bidentata	2	Fruit	49.4873	3.84875	-27.8257	0.975156	15.001
DF050	2016-10-16	Khai	Leguminosae	Spatholobus macropterus	2	Bark	44.4154	0.952961	-29.0164	-2.06761	54.3757
DF051	2016-10-22	Gaman	Moraceae	Ficus benjamina	2	Fruit	46.4577	1.02503	-30.169	-0.509863	52.8773
DF052	2016-10-16	Khai	Annonaceae	Polyalthia sumatrana	2	Fruit	55.2211	1.18484	-32.7279	2.11842	54.3739
DF053	2016-10-18	Linda	Annonaceae	Uvaria grandiflora	2	Fruit	43.8883	1.06334	-29.8531	0.897076	48.1531
DF054	2016-10-05	Lina	Symplocaceae	Symplocos fasciculata	2	Leaves	37.9701	2.22502	-30.8757	-1.01747	19.9092
DF055	2016-10-04	Lina	Moraceae	Ficus virens	2	Fruit	48.5839	1.11037	-30.6776	0.751253	51.0473
DF056	2016-10-04	Lina	Leguminosae	Spatholobus macropterus	2	Bark	46.5381	1.30367	-29.9341	-1.73512	41.6474
DF057	2016-10-05	Lina	Leguminosae	Spatholobus macropterus	2	Bark	45.2639	1.00595	-29.9254	-3.95336	52.4956
DF058	2016-10-13	Sheena	Moraceae	Ficus punctata	2	Fruit	48.526	1.57343	-30.1335	-0.703954	35.981
DF059	2016-10-05	Lina	Moraceae	Ficus virens	2	Fruit	49.9049	1.13153	-29.6981	2.43618	51.4547
DF060	2016-10-12	Sheena	Gnetaceae	Gnetum sp.	2	Fruit	52.843	1.53698	-30.0608	0.0806791	40.1112
DF061	2016-10-12	Sheena	Annonaceae	Artabotrys suaveolens	2	Fruit	47.4047	1.36834	-31.1933	1.46618	40.4178
DF062	2016-10-16	Linda	Annonaceae	Artabotrys suaveolens	2	Fruit	53.6671	1.13391	-30.2977	0.905214	55.2174
DF063	2016-10-12	Sheena	Moraceae	Ficus trichocarpa	2	Fruit	47.1333	1.05599	-31.27	-0.368614	52.0734
DF064	2016-10-12	Sheena	Annonaceae	Artabotrys suaveolens	2	Fruit	49.0623	1.14597	-31.6926	2.42084	49.9483
DF065	2016-10-18	Linda	Moraceae	Ficus punctata	2	Fruit	45.407	1.75767	-29.4969	1.75886	30.1392
DF066	2016-10-13	Sheena	Malvaceae	Durio zibethinus	2	Leaves	47.1315	4.15983	-29.19	3.06303	13.2185
DF067	2016-10-18	Linda	Moraceae	Ficus sp.	2	Fruit	52.4901	0.838854	-28.5166	-2.46483	73.0025
DF068	2016-10-19	Linda	Moraceae	Ficus benjamina	2	Fruit	47.6959	0.844481	-30.8744	1.76792	65.8928
DF069	2016-10-18	Linda	Polygalaceae	Xanthophyllum affine	2	Leaves	49.7589	5.32035	-30.4694	3.10586	10.9113
DF070	2016-10-18	Linda	Annonaceae	Orophea myriantha	2	Fruit	46.4307	1.63164	-29.5019	-1.11924	33.1991
DF071	2016-10-18	Linda	Polygalaceae	Xanthophyllum affine	2	Leaves	44.5882	3.78907	-32.4539	2.43504	13.7288
DF072	2016-10-18	Linda	−	−	2	Bark	35.0068	0.674256	-30.4086	0.783039	60.5724
DF073	2016-10-18	Linda	Malvaceae	Jarandersonia rinoreoides	2	Bark	42.8354	1.28529	-29.9989	1.69197	38.882
DF074	2016-07-08	Lina	Combretaceae	Terminalia citrina	2	Fruit	43.6918	1.30013	-29.0372	5.13999	39.2067
DF075	2016-07-05	Khai	Annonaceae	Monocarpia euneura	2	Fruit	51.1732	2.48497	-30.1502	1.57277	24.0253
DF076	2016-07-09	Lina	Moraceae	Ficus trichocarpa	2	Fruit	44.5185	2.10359	-30.4812	0.820715	24.6903
DF077	2016-07-09	Lina	Combretaceae	Terminalia citrina	2	Fruit	45.5405	1.23636	-29.047	5.4819	42.9734
DF079	2016-07-08	Lina	Moraceae	Ficus virens	2	Fruit	49.602	0.735172	-31.3018	1.6914	78.7149
DF080	2016-07-05	Khai	Leguminosae	Bauhinia bidentata	2	Bark	41.1663	0.418286	-29.0663	2.08751	114.82
DF081	2016-07-12	Beth	Moraceae	Ficus punctata	2	Leaves	43.118	1.29261	-32.1272	0.727652	38.9169
DF082	2016-07-12	Beth	Dipterocarpaceae	Parashorea malaanonan	2	Bark	44.378	0.411685	-28.1969	1.58167	125.762
DF083	2016-07-04	Khai	Apocynaceae	Willughbeia coriacea	2	Fruit	30.4429	1.02089	-31.8825	1.27161	34.7898	*
DF084	2016-07-14	Yamato	Alangiaceae	Alangium javanicum	2	Fruit	44.5856	1.45003	-30.9062	0.599586	35.8728
DF085	2016-07-13	Beth	Leguminosae	Spatholobus macropterus	2	Bark	41.0855	2.34631	-28.6531	1.30936	20.4291
DF086	2016-07-18	Oni	Moraceae	Ficus trichocarpa	2	Fruit	52.6767	1.54491	-28.9158	1.01987	39.7797
DF087	2016-07-09	Lina	Combretaceae	Terminalia citrina	2	Fruit	43.6162	1.32375	-30.4909	1.22498	38.4404
DF088	2016-07-04	Khai	Moraceae	Ficus obscura	2	Fruit	45.5256	1.48082	-28.3183	-1.80782	35.8673
DF089	2016-07-04	Khai	Annonaceae	Alphonsea javanica	2	Fruit	45.9399	2.04494	-32.7816	2.05886	26.2093
DF090	2016-07-04	Khai	Poaceae	Dinochloa scandens	2	Bark	44.3948	4.31726	-31.1916	2.39714	11.9969
DF091	2016-07-05	Khai	Annonaceae	Alphonsea javanica	2	Fruit	41.975	1.64506	-32.186	1.94943	29.7684
DF092	2016-07-18	Oni	Rubiaceae	Ixora grandifolia	2	Fruit	40.1885	2.33978	-27.8211	3.49094	20.0389
DF093	2016-07-12	Beth	Combretaceae	Terminalia citrina	2	Fruit	42.9181	1.58882	-29.7794	11.3681	31.5146	*
DF094	2016-07-13	Beth	Leguminosae	Spatholobus hirsutus	2	Bark	48.3875	0.724051	-29.7718	−	77.9671
DF095	2016-07-12	Beth	Apocynaceae	Willughbeia coriacea	2	Fruit	47.4462	1.24996	-28.5101	1.35666	44.2845
DF096	2016-07-12	Beth	Dipterocarpaceae	Parashorea malaanonan	2	Bark	48.1878	0.550033	-28.8049	−	102.211
DF098	2016-07-13	Beth	Moraceae	Ficus punctata	2	Fruit	51.0964	1.62244	-29.0935	-0.869008	36.7425
DF099	2016-07-13	Beth	Leguminosae	Spatholobus macropterus	2	Bark	44.022	0.878912	-30.7771	-0.819473	58.4347
DF100	2016-07-17	Kate	Combretaceae	Terminalia citrina	2	Fruit	43.6431	1.05382	-31.3214	0.594544	48.3166
DF101	2016-07-04	Khai	Leguminosae	Spatholobus macropterus	2	Bark	45.6395	1.03172	-27.5498	-1.86409	51.6092
DF102	2016-07-09	Lina	Annonaceae	Polyalthia xanthopetala	2	Fruit	44.7896	1.60997	-31.2611	-0.0418306	32.4568
DF103	2016-07-13	Beth	Symplocaceae	Symplocos fasciculata	2	Leaves	37.2593	1.81451	-31.4325	-0.268284	23.9564
DF104	2016-07-14	Yamato	Annonaceae	Artabotrys suaveolens	2	Fruit	52.8776	1.5045	-31.139	0.878028	41.0038
DF105	2016-07-17	Kate	Combretaceae	Terminalia citrina	2	Fruit	43.0285	1.00436	-29.0153	0.157995	49.9818
DF106	2016-07-17	Kate	Leguminosae	Spatholobus macropterus	2	Bark	47.4429	1.15206	-29.5956	-2.77469	48.0445
DF107	2016-07-13	Beth	Urticaceae	Poikilospermum cordifolium	2	Flower	41.169	1.55817	-30.7404	1.92898	30.825
DF108	2016-07-12	Beth	Urticaceae	Poikilospermum cordifolium	2	Flower	41.509	1.45445	-30.6235	2.18249	33.2958
DF109	2016-07-14	Yamato	−	−	2	Fruit	44.9123	1.92688	-29.2691	2.03554	27.1931
DF110	2016-07-14	Yamato	Combretaceae	Terminalia citrina	2	Fruit	46.7503	0.792346	-31.4845	−	68.8361
DF111	2016-07-18	Oni	Combretaceae	Terminalia citrina	2	Fruit	42.1679	1.97117	-28.3681	2.83132	24.9577
DF112	2016-07-09	Lina	Leguminosae	Spatholobus macropterus	2	Bark	45.3118	1.3305	-29.4643	-0.787705	39.7323
DF113	2016-07-12	Beth	Moraceae	Ficus punctata	2	Fruit	42.5714	1.02956	-29.4613	0.75896	48.2406
DF114	2016-07-14	Yamato	Gnetaceae	Gnetum sp.	2	Fruit	47.3398	1.92003	-29.8495	0.36616	28.7651
DF115	2016-07-20	Oni	Combretaceae	Terminalia citrina	2	Fruit	42.1468	1.05284	-28.6615	0.886549	46.7035
DF116	2016-07-20	Oni	Alangiaceae	Alangium javanicum	2	Fruit	51.7388	2.52212	-32.0247	3.26992	23.9331
DF117	2016-07-10	Yanti	Leguminosae	Bauhinia bidentata	2	Bark	36.242	0.35152	-28.2597	−	120.284
DF118	2016-07-10	Yanti	Leguminosae	Bauhinia bidentata	2	Bark	44.351	1.15112	-28.2508	−	44.9501
DF119	2016-07-08	Lina	Leguminosae	Spatholobus macropterus	2	Bark	45.9485	1.15208	-29.8778	-2.00536	46.5303
DF120	2016-07-10	Yanti	Moraceae	Ficus microcarpa	2	Fruit	44.4122	2.29974	-29.5689	1.38286	22.5305
DF121	2016-07-12	Beth	Moraceae	Ficus punctata	2	Leaves	41.3932	1.28692	-31.1756	0.457872	37.5254
DF122	2016-07-12	Beth	Leguminosae	Spatholobus macropterus	2	Bark	43.0992	1.42218	-28.5351	-2.55743	35.3558
DF167	2016-02-15	Khai	Myrtaceae	Syzygium elopurae	1	Fruit	42.6584	1.74661	-31.8361	2.14837	28.4941
DF168	2016-02-15	Khai	Leguminosae	Spatholobus macropterus	1	Leaves	44.6583	3.87759	-31.1316	-0.0457213	13.4365
DF169	2016-02-15	Khai	Arecaceae	Calamus scipionum	1	Bark	39.1958	1.96854	-31.8643	0.231923	23.2296
DF170	2016-02-11	Jack	Moraceae	Ficus trichocarpa	1	Fruit	41.9763	1.08962	-29.0181	-1.53904	44.9444
DF171	2016-02-20	Yanti	Annonaceae	Polyalthia xanthopetala	1	Leaves	50.8971	5.91398	-31.6302	0.0175455	10.0406	*
DF172	2016-02-20	Yanti	Dipterocarpaceae	Shorea johorensis	1	Fruit	39.9731	3.4875	-30.9035	1.0278	13.3721
DF173	2016-02-20	Yanti	Dipterocarpaceae	Shorea johorensis	1	Bark	39.0593	0.672126	-30.1994	2.2035	67.7986
DF174	2016-02-16	Khai	Moraceae	Ficus punctata	1	Leaves	38.6197	1.49099	-29.835	0.0147287	30.219
DF175	2016-02-16	Khai	Polygalaceae	Xanthophyllum affine	1	Leaves	45.6115	7.04281	-29.8455	1.11128	7.5557	*
DF176	2016-02-17	Abu	Myrtaceae	Syzygium elopurae	1	Fruit	43.5805	1.27355	-30.5628	2.64753	39.923
DF177	2016-02-17	Abu	Moraceae	Ficus benjamina	1	Fruit	43.6557	1.96404	-28.8542	0.131307	25.932
DF178	2016-02-17	Abu	Putranjavaceae	Drypetes castilloi	1	Leaves	45.435	6.58044	-32.1502	1.37268	8.05531	*
DF179	2016-02-12	Jack	Leguminosae	Spatholobus macropterus	1	Bark	42.9633	0.695434	-31.1651	-1.108	72.0756
DF180	2016-02-17	Abu	Putranjavaceae	Drypetes castilloi	1	Leaves	46.5561	4.54714	-31.0763	2.52925	11.945
DF181	2016-02-15	Khai	Convolvulaceae	Jacquemontia tomentella	1	Bark	40.2039	0.766629	-27.5884	2.5739	61.1829
DF182	2016-02-11	Jack	−	−	1	Bark	47.0566	0.501878	-29.5263	0.218351	109.388
DF183	2016-02-15	Khai	Poaceae	Dinochloa scandens	1	Bark	41.3779	3.21544	-30.3944	0.81228	15.0133
DF184	2016-02-17	Abu	Leguminosae	Spatholobus hirsutus	1	Leaves	42.074	3.67447	-26.0698	0.437379	13.3588
DF185	2016-02-16	Khai	Burseraceae	Dacryodes rostrata	1	Bark	40.3394	1.33301	-30.8073	-1.07472	35.3056
DF186	2016-02-16	Khai	Dipterocarpaceae	Parashorea tomentella	1	Bark	43.1851	0.482166	-29.7717	-0.864841	104.492
DF187	2016-02-11	Jack	Leguminosae	Spatholobus macropterus	1	Bark	41.7213	1.25086	-30.1016	-1.32532	38.913
DF188	2016-02-16	Khai	Leguminosae	Spatholobus macropterus	1	Bark	9.29073	0.271234	-28.7978	−	39.9624	*
DF189	2016-02-17	Abu	Leguminosae	Spatholobus hirsutus	1	Leaves	43.146	3.94961	-29.7462	0.359629	12.7448
DF190	2016-02-17	Abu	Putranjavaceae	Drypetes castilloi	1	Leaves	43.7023	5.54248	-31.033	2.05742	9.19914
DF191	2016-02-12	Jack	Moraceae	Ficus trichocarpa	1	Fruit	43.1587	1.36851	-28.2171	-1.27212	36.7933
DF193	2016-02-16	Khai	Connaraceae	Agelaea borneensis	1	Leaves	41.9243	2.65034	-30.3851	-0.206305	18.4549
DF241	2016-01-06	Shenna	Convolvulaceae	Jacquemontia tomentella	1	Bark	39.9349	0.539172	-29.3366	-6.03316	86.4115	*
DF242	2016-01-06	Shenna	Convolvulaceae	Jacquemontia tomentella	1	Bark	40.2667	0.424483	-29.3371	1.07958	110.671
DF243	2016-01-10	Abu	Convolvulaceae	Jacquemontia tomentella	1	Bark	41.6892	0.366107	-26.7101	3.47429	132.85
DF244	2016-01-10	Abu	Leguminosae	Spatholobus macropterus	1	Leaves	40.1001	2.34017	-28.6494	-0.316474	19.9914
DF245	2016-01-10	Abu	Convolvulaceae	Jacquemontia tomentella	1	Bark	38.0116	0.641545	-28.2243	0.711821	69.1252
DF246	2016-01-10	Abu	Leguminosae	Spatholobus macropterus	1	Leaves	41.9791	4.27581	-29.7524	-0.618173	11.4541
DF247	2016-01-18	Abu	Leeaceae	Leea indica	1	Bark	40.8301	0.212199	-34.4737	−	224.483
DF249	2016-01-10	Abu	Symplocaceae	Symplocos fasciculata	1	Leaves	30.9963	1.59711	-31.0905	0.0873539	22.6423
DF250	2016-01-09	Abu	Moraceae	Ficus crassiramea	1	Fruit	41.0274	0.699653	-31.423	0.479748	68.413
DF251	2016-01-06	Shenna	Connaraceae	Agelaea borneensis	1	Leaves	39.2483	2.16439	-36.2322	1.05933	21.156	*
DF252	2016-01-06	Shenna	Leguminosae	Spatholobus macropterus	1	Bark	38.023	0.66385	-28.6536	-1.42539	66.8225
DF253	2016-01-07	Shenna	Malvaceae	Microcos crassifolia	1	Fruit	37.8456	1.32482	-30.7588	0.691388	33.3278
DF254	2016-01-07	Shenna	Urticaceae	Poikilospermum cordifolium	1	Flower	44.4491	1.44976	-28.6622	0.483191	35.7695
DF255	2016-01-09	Abu	Convolvulaceae	Jacquemontia tomentella	1	Bark	34.7351	0.538191	-28.6397	-0.971698	75.2973
DF256	2016-01-18	Abu	Leguminosae	Spatholobus macropterus	1	Leaves	40.4938	3.38371	-24.0962	0.130741	13.9618	*
DF257	2016-01-09	Abu	Convolvulaceae	Jacquemontia tomentella	1	Bark	39.5793	0.799852	-26.4459	1.55119	57.7304
DF258	2016-01-18	Abu	Leguminosae	Spatholobus macropterus	1	Leaves	41.0768	3.14289	-31.2642	0.0542631	15.248
DF259	2016-01-07	Shenna	Leguminosae	Bauhinia bidentata	1	Fruit	36.2717	1.73817	-28.9306	2.11278	24.3457
DF260	2016-01-09	Abu	Convolvulaceae	Jacquemontia tomentella	1	Bark	40.6574	0.786153	-27.3172	1.54722	60.3364
DF261	2016-01-18	Abu	Annonaceae	Polyalthia sp.	1	Fruit	46.0163	1.98622	-29.4363	3.64192	27.0291
DF262	2016-01-07	Shenna	Leguminosae	Spatholobus macropterus	1	Bark	42.2052	0.636635	-27.2764	2.26193	77.3432
DF264	2016-01-09	Abu	Convolvulaceae	Jacquemontia tomentella	1	Bark	41.6564	0.803996	-26.7988	0.910903	60.4469
DF265	2016-01-06	Shenna	Moraceae	Ficus trichocarpa	1	Fruit	42.8782	1.7111	-28.4155	-0.806476	29.2352
DF266	2016-01-07	Shenna	Leguminosae	Bauhinia bidentata	1	Fruit	37.9502	0.581608	-29.2275	0.867596	76.1254
DF267	2016-01-06	Shenna	Symplocaceae	Symplocos fasciculata	1	Leaves	33.8422	1.79002	-33.0756	0.461806	22.0571
